# Supplementary material for: DNA origami presenting the receptor binding domain of SARS-CoV-2 elicit robust protective immune response
Source: Commun Biol. 2023 Mar 23;6:308. doi: 10.1038/s42003-023-04689-2 (PMC10034259; doi:10.1038/s42003-023-04689-2)
Supplement: Supplementary file 4 — Supplementary Data 1 [file 42003_2023_4689_MOESM4_ESM.xlsx]

## Sheet: Figure 2a and Supp Figure 4
X Intensity	Record 1: NP with 10 mer 1	Record 2: NP with 10 mer 2	Record 3: NP with 10 mer 3	Record 59: DNA NP 10 mer+PG 1	Record 60: DNA NP 10 mer+PG 2	Record 61: DNA NP 10 mer+PG 3	Record 62: DNA NP 10 mer+RBD 1	Record 63: DNA NP 10 mer+RBD 2	Record 64: DNA NP 10 mer+RBD 3		X Intensity	Record 22: DNA NP 20 overhang	Record 23: DNA NP 20 overhang	Record 24: DNA NP 20 overhang
0.4	0	0	0	0	0	0	0	0	0		0.4	0	0	0
0.463	0	0	0	0	0	0	0	0	0		0.463	0	0	0
0.536	0	0	0	0	0	0	0	0	0		0.536	0	0	0
0.621	0	0	0	0	0	0	0	0	0		0.621	0	0	0
0.719	0	0	0	0	0	0	0	0	0		0.719	0	0	0
0.833	0	0	0	0	0	0	0	0	0		0.833	0	0	0
0.965	0	0	0	0	0	0	0	0	0		0.965	0	0	0
1.12	0	0	0	0	0	0	0	0	0		1.12	0	0	0
1.29	0	0	0	0	0	0	0	0	0		1.29	0	0	0
1.5	0	0	0	0	0	0	0	0	0		1.5	0	0	0
1.74	0	0	0	0	0	0	0	0	0		1.74	0	0	0
2.01	0	0	0	0	0	0	0	0	0		2.01	0	0	0
2.33	0	0	0	0	0	0	0	0	0		2.33	0	0	0
2.7	0	0	0	0	0	0	0	0	0		2.7	0	0	0
3.12	0	0	0	0	0	0	0	0	0		3.12	0	0	0
3.62	0	0	0	0	0	0	0	0	0		3.62	0	0	0
4.19	0	0	0	0	0	0	0	0	0		4.19	0	0	0
4.85	0	0	0	0	0	0	0	0	0		4.85	0	0	0
5.61	0	0	0	0	0	0	0	0	0		5.61	0	0	0
6.5	0	0	0	0	0	0	0	0	0		6.5	0	0	0
7.53	0	0	0	0	0	0	0	0.0105	0		7.53	0	0	0
8.72	0	0	0	0	0	0	0.0146	0.12	0		8.72	0	0	0
10.1	0	0	0	0	0	0	0.18	0.262	0		10.1	0	0	0
11.7	0	0	0	0	0	0	0.395	0.344	0		11.7	0	0	0
13.5	0	0	0	0	0	0	0.517	0.313	0		13.5	0	0	0
15.7	0	0	0	0	0	0	0.473	0.188	0		15.7	0	0	0
18.2	0	0.0257	0.619	0.151	0	0	0.294	0.053	0		18.2	0.565	0.118	0.739
21	1.4	1.4	2.21	0.683	0.204	0.207	0.105	0.0281	0		21	1.89	1.28	2.26
24.4	4.15	4.05	4.56	1.59	0.911	1.09	0.0803	0.236	0.154		24.4	3.76	3.39	4.21
28.2	7.41	7.25	7.18	2.77	2.13	2.56	0.388	0.765	0.677		28.2	5.85	5.95	6.2
32.7	10.3	10.2	9.53	4.08	3.7	4.28	1.14	1.65	1.64		32.7	7.8	8.37	7.9
37.8	12.1	12.2	11.2	5.38	5.37	5.92	2.35	2.86	2.99		37.8	9.34	10.2	9.11
43.8	12.6	13	11.9	6.57	6.91	7.24	3.93	4.29	4.58		43.8	10.3	11.2	9.73
50.7	11.9	12.5	11.6	7.53	8.14	8.12	5.71	5.82	6.22		50.7	10.6	11.3	9.79
58.8	10.3	10.9	10.4	8.22	8.95	8.54	7.46	7.27	7.72		58.8	10.2	10.6	9.35
68.1	8.08	8.63	8.63	8.59	9.28	8.54	8.95	8.49	8.91		68.1	9.32	9.24	8.54
78.8	5.73	6.11	6.53	8.63	9.15	8.21	9.98	9.36	9.65		78.8	8.04	7.58	7.46
91.3	3.58	3.75	4.43	8.36	8.64	7.65	10.4	9.77	9.88		91.3	6.52	5.79	6.24
106	1.89	1.87	2.59	7.82	7.82	6.94	10.2	9.69	9.6		106	4.95	4.08	5
122	0.755	0.655	1.22	7.05	6.8	6.14	9.35	9.13	8.87		122	3.46	2.61	3.8
142	0.172	0.0936	0.379	6.11	5.67	5.32	8.03	8.16	7.77		142	2.18	1.46	2.73
164	0	0	0.0297	5.07	4.52	4.49	6.41	6.88	6.44		164	1.18	0.676	1.82
190	0	0	0	4.01	3.43	3.68	4.68	5.43	5.01		190	0.503	0.221	1.11
220	0.00106	0	0	2.98	2.46	2.92	3.06	3.96	3.62		220	0.131	0.0301	0.584
255	0.0515	0	0	2.06	1.63	2.22	1.71	2.6	2.38		255	0	0	0.246
295	0.159	0	0	1.29	0.981	1.6	0.74	1.48	1.37		295	0	0	0.0651
342	0.308	0	0	0.693	0.511	1.07	0.192	0.662	0.643		342	0	0.016	0.000502
396	0.471	0	0	0.294	0.21	0.647	0	0.183	0.209		396	0	0.0483	0
459	0.621	0	0	0.0761	0.0528	0.335	0	0	0.0244		459	0	0.0919	0
531	0.736	0	0	0	0	0.134	0	0	0		531	0	0.14	0
615	0.801	0	0	0	0	0.0308	0	0	0		615	0	0.187	0
712	0.812	0.0237	0.0168	0	0	0	0	0	0		712	0	0.227	0
825	0.773	0.0809	0.0595	0	0	0	0	0	0		825	0	0.261	0
955	0.694	0.169	0.128	0	0	0	0	0	0		955	0	0.287	0
1110	0.59	0.278	0.217	0	0	0	0	0	0		1110	0	0.308	0
1280	0.478	0.397	0.318	0	0.00847	0	0	0	0		1280	0.00955	0.326	0
1480	0.374	0.512	0.422	0	0.0317	0	0	0	0		1480	0.0396	0.343	0.00355
1720	0.291	0.613	0.522	0	0.0713	0.00416	0	0	0		1720	0.0932	0.363	0.0271
1990	0.238	0.691	0.609	0	0.125	0.0285	0	0	0.0101		1990	0.168	0.384	0.0784
2300	0.218	0.742	0.677	0	0.188	0.0784	0.0369	0	0.0428		2300	0.255	0.408	0.157
2670	0.231	0.761	0.721	0	0.254	0.151	0.134	0	0.0994		2670	0.347	0.431	0.258
3090	0.268	0.75	0.739	0	0.314	0.237	0.288	0	0.173		3090	0.433	0.45	0.367
3580	0.319	0.71	0.729	0	0.363	0.324	0.477	0	0.252		3580	0.501	0.46	0.472
4150	0.37	0.645	0.691	0	0.392	0.397	0.666	0	0.323		4150	0.542	0.458	0.556
4800	0.407	0.559	0.626	0	0.397	0.443	0.815	0	0.37		4800	0.548	0.438	0.602
5560	0.414	0.459	0.535	0	0.372	0.449	0.887	0	0.383		5560	0.514	0.396	0.599
6440	0	0	0	0	0	0	0	0	0		6440	0	0	0
7460	0	0	0	0	0	0	0	0	0		7460	0	0	0
8630	0	0	0	0	0	0	0	0	0		8630	0	0	0

## Sheet: Figure 2c
1st intensity measurement	PG-PNA concentration
PG-PNA	7.53027
DNA NP 10-mer +PGPNA	8.173
2nd intensity measurement
PG-PNA	8.98754
DNA NP 10-mer + PG-PNA	7.91045
3rd intensity measurement
PG-PNA	3.43226
DNA NP 10-mer + PG-PNA	3.67158
1st intensity measurement	RBD-Cy5 concentration
RBD -Cy5	0.399722
DNA NP 10-mer + RBD	0.43574
2nd intensity measurement
RBD -Cy5	0.460181
DNA NP 10-mer + RBD	0.254364
3rd intensity measurement
RBD -Cy5	0.510349
DNA NP 10-mer + RBD	0.300673

## Sheet: Figure 3a
		PB RBD				PB RBD				PB RBD				PB CpG RBD				PB CpG RBD				PB CpG RBD			CpG NP				CpG NP					CpG NP				PB NP				PB NP				PB NP
Time (min)	PB ID	PB IDA	PB (E)	PB (θ)	PB ID	PB IDA	PB (E)	PB (θ)	PB ID	PB IDA	PB (E)	PB (θ)	PB ID	PB IDA	PB (E)	PB (θ)	PB ID	PB IDA	PB (E)	PB (θ)	PB ID	PB IDA	PB (E)	PB (θ)	PB ID	PB IDA	PB (E)	PB (θ)	PB ID	PB IDA	PB (E)	PB (θ)	PB ID	PB IDA	PB (E)	PB (θ)	PB ID	PB IDA	PB (E)	PB (θ)	PB ID	PB IDA	PB (E)	PB (θ)	PB ID	PB IDA	PB (E)	PB (θ)
0	8419	4387	0.478917	1	8218	4732	0.424191	1	7510	4612	0.385885	1	7430	4907	0.339569	1	11797	5248	0.555141	1	9219	4574	0.503851	1	18715	7854	0.580337	1	18850	6573	0.6513	1	15070	7163	0.524685	1	15636	4832	0.69097	1	18173	5470	0.699004	1	18963	6173	0.674471	1
30	5447	2785	0.488709	1.02045	5336	2907	0.45521	1.07313	4840	2976	0.385124	0.998027	4521	2730	0.396151	1.16663	7500	3530	0.529333	0.953511	5488	2961	0.460459	0.91388	18690	9166	0.509577	0.878072	19402	7659	0.605247	0.929291	15459	8472	0.45197	0.861412	15388	4469	0.709579	1.02693	17160	4810	0.719697	1.0296	18199	5590	0.69284	1.02723
60	5504	2915	0.470385	0.982186	5397	3005	0.443209	1.04483	5086	3050	0.400315	1.03739	4893	2840	0.419579	1.23562	7724	3712	0.51942	0.935654	5975	3021	0.494393	0.98123	18689	9217	0.506822	0.873324	19448	7976	0.589881	0.905698	15668	8533	0.455387	0.867924	15121	4583	0.696912	1.0086	16794	5045	0.699595	1.00085	17391	5345	0.692657	1.02696
90	5447	2785	0.488709	1.02045	5336	2907	0.45521	1.07313	4840	2976	0.385124	0.998027	4521	2730	0.396151	1.16663	7500	3530	0.529333	0.953511	5488	2961	0.460459	0.91388	18371	8992	0.510533	0.879719	19110	7819	0.590842	0.907174	15601	8530	0.45324	0.863833	15030	4768	0.682768	0.98813	16556	5126	0.690384	0.987668	16824	5331	0.683131	1.01284
120	5192	2838	0.45339	0.946699	5145	2781	0.459475	1.08318	4811	2900	0.397215	1.02936	4282	2719	0.365016	1.07494	7162	3404	0.524714	0.94519	5195	2922	0.437536	0.868384	18381	9346	0.49154	0.846991	19209	8247	0.57067	0.876202	15609	8566	0.451214	0.859972	14968	4935	0.670297	0.970081	16325	5260	0.677795	0.969658	16821	5549	0.670115	0.993541
180	5314	2704	0.491155	1.02555	5342	2710	0.492699	1.1615	4736	2829	0.40266	1.04347	4161	2636	0.366498	1.0793	6890	3422	0.503338	0.906685	5273	2847	0.46008	0.913127	18123	9258	0.489157	0.842886	18843	8205	0.56456	0.86682	15642	8585	0.451157	0.859863	15058	5509	0.634148	0.917765	16403	5698	0.652625	0.933649	16254	5819	0.641996	0.95185
240	5266	2719	0.483669	1.00992	5225	2685	0.486124	1.146	4660	2811	0.396781	1.02824	4138	2658	0.357661	1.05328	6845	3442	0.497151	0.89554	5076	2914	0.425926	0.845341	17873	9226	0.483802	0.833658	18488	8207	0.55609	0.853816	15434	8464	0.4516	0.860708	15061	6151	0.591594	0.85618	16268	6097	0.625215	0.894437	16251	6461	0.602424	0.89318
300	5003	2707	0.458925	0.958256	5146	2702	0.474932	1.11962	4672	2806	0.399401	1.03502	3944	2682	0.31998	0.94231	6702	3458	0.484035	0.871913	5033	2982	0.40751	0.808792	17750	9219	0.48062	0.828174	18134	8182	0.548803	0.842628	15418	8447	0.452134	0.861725	14946	6642	0.5556	0.804088	16017	6845	0.572642	0.819225	16498	7033	0.573706	0.850601
360	5107	2733	0.464852	0.970633	5148	2623	0.490482	1.15628	4507	2785	0.382072	0.990118	4027	2754	0.316116	0.930933	6686	3510	0.475022	0.855679	5028	2974	0.408512	0.81078	17499	9251	0.471341	0.812186	17546	8207	0.532258	0.817224	15303	8276	0.459191	0.875175	15005	7263	0.515961	0.746721	15990	7295	0.543777	0.777932	16322	7711	0.52757	0.782198
420	4850	2650	0.453608	0.947155	5003	2701	0.460124	1.08471	4578	2837	0.380297	0.985518	3939	2761	0.299061	0.880706	6705	3569	0.467711	0.842508	4988	2838	0.431034	0.85548	17359	9205	0.469728	0.809405	17104	8060	0.528765	0.811862	15144	8172	0.46038	0.877442	14987	7613	0.492026	0.712081	15636	7650	0.510744	0.730675	16003	8026	0.498469	0.739051
480	5020	2645	0.473108	0.98787	4838	2609	0.460728	1.08613	4482	2824	0.369924	0.958637	3967	2787	0.297454	0.875974	6595	3637	0.448522	0.807942	4981	2969	0.403935	0.801696	17375	9126	0.474763	0.818081	17010	7995	0.529982	0.81373	14862	8079	0.456399	0.869853	14917	7824	0.475498	0.68816	15636	7957	0.49111	0.702586	16070	8220	0.488488	0.724253
540	4738	2643	0.44217	0.92327	4927	2615	0.469251	1.10623	4482	2822	0.37037	0.959793	3953	2836	0.28257	0.832143	6488	3547	0.453298	0.816546	5027	2926	0.417943	0.829498	17511	9231	0.472846	0.814778	16790	7991	0.524062	0.80464	14882	8077	0.457264	0.871502	15033	8130	0.45919	0.664559	15693	8335	0.468871	0.670771	16275	8475	0.479263	0.710575
600	4916	2635	0.463995	0.968843	4907	2668	0.456287	1.07566	4467	2953	0.33893	0.878317	4031	2796	0.306376	0.902248	6639	3609	0.456394	0.822123	5042	2945	0.415906	0.825456	9799	5345	0.454536	0.783228	8832	4150	0.530118	0.813938	7945	4325	0.455632	0.868393	8927	5140	0.424219	0.613947	9108	5155	0.434014	0.620904	8766	5210	0.405658	0.601446
660	4813	2704	0.438188	0.914957	4999	2748	0.45029	1.06153	4550	2888	0.365275	0.946588	4070	2873	0.294103	0.866107	6655	3670	0.448535	0.807966	4950	3083	0.377172	0.748578	7819	4726	0.395575	0.68163	7149	3619	0.493775	0.758138	6233	3833	0.385047	0.733864	6551	3968	0.394291	0.570634	6695	4000	0.402539	0.575875	6543	4179	0.361302	0.535682
720	4770	2750	0.42348	0.884246	4882	2697	0.447562	1.0551	4533	2827	0.376351	0.975292	4040	2873	0.288861	0.85067	6525	3709	0.431571	0.777407	4848	3088	0.363036	0.720524	7920	4781	0.396338	0.682946	7327	3832	0.477003	0.732386	6265	3948	0.369832	0.704866	6533	4234	0.351906	0.509293	6549	4191	0.360055	0.515097	6555	4287	0.345995	0.512988
780	4865	2768	0.431038	0.900027	4660	2738	0.412446	0.972313	4398	2984	0.32151	0.833174	4084	2877	0.295544	0.870348	6553	3700	0.435373	0.784257	5022	2977	0.407208	0.808192	7773	4896	0.370127	0.63778	7229	3894	0.461336	0.708332	6352	3850	0.393892	0.750721	6507	4444	0.317043	0.458838	6513	4411	0.322739	0.461713	6789	4387	0.353808	0.52457
840	4863	2800	0.424224	0.885799	4637	2786	0.399181	0.94104	4494	3079	0.314864	0.815953	4118	2932	0.288004	0.848145	6570	3713	0.434855	0.783324	5137	3076	0.401207	0.796281	7666	4722	0.384033	0.661742	7110	3922	0.448383	0.688443	6278	3886	0.381013	0.726175	6525	4628	0.290728	0.420754	6643	4586	0.309649	0.442986	6777	4681	0.309281	0.458554
900	4862	2822	0.41958	0.876103	4797	2749	0.426934	1.00647	4332	3086	0.287627	0.745369	4038	2930	0.274393	0.808063	6427	3842	0.402209	0.724517	5040	3162	0.372619	0.739543	7715	4788	0.379391	0.653743	7246	4003	0.447557	0.687176	6277	3936	0.372949	0.710806	6413	4847	0.244191	0.353404	6579	4789	0.272078	0.389236	6833	4875	0.286551	0.424852
960	4793	2858	0.403714	0.842973	4699	2862	0.390934	0.9216	4347	3041	0.300437	0.778565	4066	2954	0.273487	0.805395	6481	3828	0.40935	0.737381	4918	3148	0.359902	0.714304	8000	4863	0.392125	0.675685	7205	3818	0.47009	0.721772	6320	3939	0.376741	0.718032	6553	5072	0.226003	0.327081	6681	4861	0.272414	0.389718	6867	4927	0.282511	0.418862
1020	4739	2928	0.382148	0.797943	4812	2878	0.401912	0.947479	4433	3113	0.297767	0.771645	4032	2997	0.256696	0.755947	6529	3822	0.414612	0.746858	4907	3152	0.357652	0.709838	7708	4711	0.388817	0.669985	7042	3870	0.45044	0.691602	6297	3884	0.383198	0.73034	6501	5045	0.223966	0.324132	6608	5077	0.231689	0.331456	6940	5077	0.268444	0.398006
1080	4689	2910	0.379399	0.792202	4827	2858	0.407914	0.961628	4418	3160	0.284744	0.737898	4032	3031	0.248264	0.731114	6597	3805	0.423223	0.76237	5008	3141	0.372804	0.739909	7791	4932	0.366962	0.632326	7186	3953	0.449903	0.690777	6234	3891	0.375842	0.71632	6729	5161	0.233021	0.337238	6564	5210	0.206277	0.295101	6912	5236	0.242477	0.359507
1140	4747	2908	0.387403	0.808914	4730	2839	0.399789	0.942473	4252	3224	0.241769	0.626529	4071	3048	0.25129	0.740024	6609	3944	0.403238	0.72637	5059	3177	0.37201	0.738334	7823	5021	0.358175	0.617184	7203	3917	0.456199	0.700444	6280	3860	0.38535	0.734442	6789	5487	0.191781	0.277553	6724	5394	0.197799	0.282973	6930	5399	0.220924	0.327551
1200	4689	2957	0.369375	0.771272	4542	2886	0.364597	0.859512	4323	3054	0.293546	0.760708	4032	3036	0.247024	0.727462	6623	3765	0.431526	0.777328	4976	3039	0.389268	0.772587	8007	4940	0.38304	0.66003	7127	3979	0.441701	0.678183	6410	3919	0.388612	0.740657	6833	5437	0.204303	0.295675	6718	5331	0.20646	0.295363	6996	5662	0.19068	0.282711
1260	4631	2977	0.357158	0.745763	4578	2904	0.365662	0.862022	4304	3276	0.238848	0.61896	4166	3072	0.262602	0.773338	6548	3998	0.389432	0.701501	4916	3156	0.358015	0.710557	8003	5060	0.367737	0.633662	7066	4090	0.421172	0.646664	6147	3964	0.355133	0.676849	6832	5678	0.168911	0.244455	6766	5451	0.194354	0.278044	7026	5665	0.193709	0.287201
1320	4742	2980	0.371573	0.775862	4649	2947	0.3661	0.863056	4144	3334	0.195463	0.506532	4065	3067	0.24551	0.723005	6735	4036	0.400742	0.721875	4882	3218	0.340844	0.676478	7855	5158	0.343348	0.591636	6996	3940	0.436821	0.670691	6374	3990	0.374019	0.712846	6896	5855	0.150957	0.218471	6755	5761	0.14715	0.210514	7083	5808	0.180008	0.266888
1380	4732	3114	0.341927	0.71396	4700	2964	0.369362	0.870744	4257	3386	0.204604	0.53022	4103	3077	0.250061	0.736406	6655	3858	0.420285	0.757079	4988	3117	0.3751	0.744467	7999	4944	0.381923	0.658106	6871	4076	0.406782	0.62457	6324	3971	0.372075	0.709139	6743	6062	0.100994	0.146162	6828	5765	0.155682	0.22272	7101	6039	0.149556	0.221739
1440	7022	4126	0.412418	0.861148	6913	4323	0.374656	0.883226	5889	4668	0.207336	0.537299	5796	4649	0.197895	0.582783	9265	5507	0.405613	0.730648	6886	4319	0.372785	0.739873	7805	5159	0.339013	0.584167	7109	4014	0.435364	0.668454	6145	4125	0.328723	0.626514	6969	5898	0.153681	0.222413	6738	5896	0.124963	0.178773	7117	6065	0.147815	0.219157
Dnase				0				0				0				0				0				0				0				0				0				0				0				0

## Sheet: Figure 3b
	NP RBD
Kd (nM)	kon (1/M*s)	koff (1/s)	dissociation time	Chi square
2.18	4.41xe5	9.6xe-5	278.79 s	8.25
0.127	2.10xe5	2.66xe-3	278.79 s	6.34
1.35	4.58xe5	6.19xe-4	278.79 s	6.31
1.37	5.24xe5	7.16xe-4	278.79 s	7.04
	free RBD
Kd (nM)	kon (1/M*s)	koff (1/s)	dissociation time	Chi square
5.37	3.56xe5	1.91xe-3	278.79 s	24.38
2.96	4.17xe5	1.23xe-3	278.79 s	30.28
4.47	3.63xe5	1.62xe-3	278.79 s
3.66	3.15xe5	1.15xe-3	278.79 s	21.31
4.06	2.86xe5	1.16xe-3	278.79 s	10.91
7.83	2.97xe5	2.33xe-3	278.79 s	10.44
0.319	1.44xe5	4.58xe-3	278.79 s	6.5

## Sheet: Figure 4b
Control Groups
Dilutions			RBD( tri)					RBD (tri) + CpG					RBD (tri) + CpG + PB					RBD (tri) + PB					RBD (tri) + Alhydrogel
10	18	33	34	20	29	17	34	25	26	38	9	5	5	6	4	31	40	28	41	37	0	0	0	0	0
20	100	100	100	100	100	47	100	100	100	100	22	35	24	34	29	100	100	100	100	100	4	3	2	3	4
40	100	100	100	100	100	100	100	100	100	100	37	100	41	100	50	100	100	100	100	100	10	19	17	21	11
80	100	100	100	100	100	100	100	100	100	100	100	100	100	100	100	100	100	100	100	100	29	34	33	46	25
160	100	100	100	100	100	100	100	100	100	100	100	100	100	100	100	100	100	100	100	100	100	100	100	100	100
320	100	100	100	100	100	100	100	100	100	100	100	100	100	100	100	100	100	100	100	100	100	100	100	100	100
640	100	100	100	100	100	100	100	100	100	100	100	100	100	100	100	100	100	100	100	100	100	100	100	100	100
1280	100	100	100	100	100	100	100	100	100	100	100	100	100	100	100	100	100	100	100	100	100	100	100	100	100
2560	100	100	100	100	100	100	100	100	100	100	100	100	100	100	100	100	100	100	100	100	100	100	100	100	100
5120	100	100	100	100	100	100	100	100	100	100	100	100	100	100	100	100	100	100	100	100	100	100	100	100	100
10240	100	100	100	100	100	100	100	100	100	100	100	100	100	100	100	100	100	100	100	100	100	100	100	100	100
20480	100	100	100	100	100	100	100	100	100	100	100	100	100	100	100	100	100	100	100	100	100	100	100	100	100

## Sheet: Figure 4c
DNA NP vaccine
Dilutions			Bare DNA NPs					5ug RBD on DNA-NPs					1ug RBD + CPG on DNA-NPs			dillution			1ug RBD Protein - DNA NPs
10	100	100	100	100	100	0	0	0	0	0	0	0	0	0	0	10	0	0	50	50	100
20	100	100	100	100	100	0	0	0	0	0	0	0	0	0	0	20	0	0	100	100	100
40	100	100	100	100	100	0	0	0	0	0	0	0	1	0	0	40	0	7	100	100	100
80	100	100	100	100	100	0	0	0	0	0	0	0	5	2	0	80	0	15	100	100	100
160	100	100	100	100	100	0	0	0	6	2	0	0	13	8	4
320	100	100	100	100	100	2	3	11	11	10	1	0	29	20	10
640	100	100	100	100	100	12	9	17	22	16	2	0	100	46	17
1280	100	100	100	100	100	30	14	29	50	27	15	6	100	100	39
2560	100	100	100	100	100	100	29	43	100	45	37	13	100	100	100
5120	100	100	100	100	100	100	43	100	100	100	100	23	100	100	100
10240	100	100	100	100	100	100	100	100	100	100	100	50	100	100	100
20480	100	100	100	100	100	100	100	100	100	100	100	100	100	100	100

## Sheet: Figure 5b
Survival (control groups)
# days	1	2	3	4	5	6	7	8	9	10	11	12	13	14
RBD Trimer	5	5	5	5	5	5	3	2	2	2	2	2	2	2
RBD Trimer + CpG	5	5	5	5	5	5	4	2	1	1	1	1	1	1
RBD Trimer + PB + CpG	5	5	5	5	5	5	5	4	2	2	2	2	2	2
RBD Trimer + PB	5	5	5	5	5	5	5	3	1	0	0	0	0	0
RBD Trimer + Alum	5	5	5	5	5	5	5	5	3	3	3	3	3	3

## Sheet: Figure 5c panel 1
4526	bare				4527	pb+cpg				4528	pb+1ug rbd				4529	5ug rbd				4530	rbd +cpg
Day	Animal ID	Weight	% Change		Day	Animal ID	Weight	% Change		Day	Animal ID	Weight	% Change		Day	Animal ID	Weight	% Change		Day	Animal ID	Weight	% Change
0	1	25.5			0	6	29			0	11	26			0	16	25			0	21	28
	2	26.5				7	29				12	27				17	23				22	26
	3	28				8	28				13	27.5				18	25				23	27.5
	4	28				9	28.5				14	24.5				19	25.5				24	25.5
	5	25				10	27.5				15	24				20	22.5				25	27
1	1	25.5	0		1	6	29	0		1	11	26.5	-1.92308		1	16	25	0		1	21	28	0
	2	26.5	0			7	29	0			12	27	0			17	23	0			22	26.5	-1.92308
	3	28	0			8	28	0			13	27.5	0			18	25.5	-2			23	27.5	0
	4	28	0			9	28.5	0			14	24	2.04082			19	25.5	0			24	25.5	0
	5	25	0			10	27	1.81818			15	24	0			20	23	-2.22222			25	27	0
2	1	26	-1.96078	-1.96078	2	6	29	0		2	11	26.5	-1.92308		2	16	25	0		2	21	28	0
	2	26.5	0			7	29	0			12	27.5	-1.85185			17	23.5	-2.17391			22	27	-3.84615
	3	28.5	-1.78571	-1.78571		8	28.5	-1.78571			13	27.5	0			18	26	-4			23	27.5	0
	4	28	0			9	28.5	0			14	24.5	0			19	26	-1.96078			24	25.5	0
	5	25	0			10	27.5	0			15	24.5	-2.08333			20	23	-2.22222			25	27	0
3	1	25.5	0		3	6	29.5	-1.72414		3	11	27	-3.84615		3	16	25.5	-2		3	21	28.5	-1.78571
	2	26	1.88679			7	29	0			12	27.5	-1.85185			17	23.5	-2.17391			22	27.5	-5.76923
	3	26.5	5.35714			8	28.5	-1.78571			13	28	-1.81818			18	26	-4			23	27.5	0
	4	28	0			9	28.5	0			14	25	-2.04082			19	26	-1.96078			24	25.5	0
	5	25.5	-2			10	27.5	0			15	24.5	-2.08333			20	23.5	-4.44444			25	27	0
4	1	25.5	0		4	6	29.5	-1.72414		4	11	27	-3.84615		4	16	25.5	-2		4	21	28.5	-1.78571
	2	26	1.88679			7	29.5	-1.72414			12	27.5	-1.85185			17	23.5	-2.17391			22	28	-7.69231
	3	26.5	5.35714			8	28	0			13	28	-1.81818			18	26	-4			23	27.5	0
	4	29	-3.57143			9	28.5	0			14	25	-2.04082			19	26	-1.96078			24	26	-1.96078
	5	26	-4			10	27.5	0			15	25	-4.16667			20	24	-6.66667			25	27	0
5	1	25.5	0		5	6	29	0		5	11	27.5	-5.76923		5	16	25.5	-2		5	21	28.5	-1.78571
	2	26	1.88679			7	29	0			12	27.5	-1.85185			17	23.5	-2.17391			22	28	-7.69231
	3	26	7.14286			8	28	0			13	28	-1.81818			18	26	-4			23	28	-1.81818
	4	29	-3.57143			9	28	1.75439			14	25	-2.04082			19	26	-1.96078			24	26	-1.96078
	5	26	-4			10	27	1.81818			15	25	-4.16667			20	24.5	-8.88889			25	27	0
6	1	24	5.88235		6	6	27	6.89655		6	11	26.5	-1.92308		6	16	25.5	-2		6	21	28.5	-1.78571
	2	23.5	11.3208			7	26.5	8.62069			12	26	3.7037			17	23	0			22	28	-7.69231
	3	26	7.14286			8	26.5	5.35714			13	27	1.81818			18	26	-4			23	27	1.81818
	4	23.5	16.0714			9	28	1.75439			14	24.5	0			19	26	-1.96078			24	26	-1.96078
	5	24	4			10	26.5	3.63636			15	25	-4.16667			20	24	-6.66667			25	27	0
7	1	19.5	23.5294		7	6	20	31.0345		7	11	20.5	21.1538		7	16	25	0		7	21	28	0
	2	18.5	30.1887			7	19.5	32.7586			12	19.5	27.7778			17	23	0			22	28.5	-9.61538
	3	25	10.7143			8	21.5	23.2143			13	22	20			18	26	-4			23	27.5	0
	4	17.5	37.5			9	25.5	10.5263			14	20	18.3673			19	25.5	0			24	26.5	-3.92157
	5	20	20			10	26.5	3.63636			15	23.5	2.08333			20	24	-6.66667			25	27	0
8	1	0	100		8	6	0	100		8	11	0	100		8	16	24	4		8	21	28.5	-1.78571
	2	0	100			7	0	100			12	0	100			17	24	-4.34783			22	28.5	-9.61538
	3	27	3.57143			8	0	100			13	0	100			18	20	20			23	27.5	0
	4	0	100			9	25	12.2807			14	0	100			19	21.5	15.6863			24	26	-1.96078
	5	0	100			10	27	1.81818			15	19.5	18.75			20	22	2.22222			25	27.5	-1.85185
9	1	0	100		9	6	0	100		9	11	0	100		9	16	24.5	2		9	21	28.5	-1.78571
	2	0	100			7	0	100			12	0	100			17	24.5	-6.52174			22	29	-11.5385
	3	27.5	1.78571			8	0	100			13	0	100			18	0	100			23	27.5	0
	4	0	100			9	21	26.3158			14	0	100			19	0	100			24	26	-1.96078
	5	0	100			10	26.5	3.63636			15	0	100			20	24	-6.66667			25	27.5	-1.85185
10	1	0	100		10	6	0	100		10	11	0	100		10	16	25	0		10	21	29	-3.57143
	2	0	100			7	0	100			12	0	100			17	23.5	-2.17391			22	29	-11.5385
	3	27.5	1.78571			8	0	100			13	0	100			18	0	100			23	27.5	0
	4	0	100			9	0	100			14	0	100			19	0	100			24	27	-5.88235
	5	0	100			10	26.5	3.63636			15	0	100			20	24	-6.66667			25	27	0
11	1	0	100		11	6	0	100		11	11	0	100		11	16	25.5	-2		11	21	28.5	-1.78571
	2	0	100			7	0	100			12	0	100			17	23.5	-2.17391			22	29	-11.5385
	3	28	0			8	0	100			13	0	100			18	0	100			23	28	-1.81818
	4	0	100			9	0	100			14	0	100			19	0	100			24	27.5	-7.84314
	5	0	100			10	27.5	0			15	0	100			20	24	-6.66667			25	27.5	-1.85185
12	1	0	100		12	6	0	100		12	11	0	100		12	16	25.5	-2		12	21	28.5	-1.78571
	2	0	100			7	0	100			12	0	100			17	24	-4.34783			22	28.5	-9.61538
	3	28.5	-1.78571			8	0	100			13	0	100			18	0	100			23	28.5	-3.63636
	4	0	100			9	0	100			14	0	100			19	0	100			24	27	-5.88235
	5	0	100			10	27.5	0			15	0	100			20	24	-6.66667			25	27.5	-1.85185
13	1	0	100		13	6	0	100		13	11	0	100		13	16	25.5	-2		13	21	29	-3.57143
	2	0	100			7	0	100			12	0	100			17	24	-4.34783			22	28.5	-9.61538
	3	28	0			8	0	100			13	0	100			18	0	100			23	29	-5.45455
	4	0	100			9	0	100			14	0	100			19	0	100			24	27.5	-7.84314
	5	0	100			10	27.5	0			15	0	100			20	24.5	-8.88889			25	28	-3.7037
14	1	0	100		14	6	0	100		14	11	0	100		14	16	25.5	-2		14	21	29	-3.57143
	2	0	100			7	0	100			12	0	100			17	25	-8.69565			22	28.5	-9.61538
	3	28.5	-1.78571			8	0	100			13	0	100			18	0	100			23	29	-5.45455
	4	0	100			9	0	100			14	0	100			19	0	100			24	28	-9.80392
	5	0	100			10	28	-1.81818			15	0	100			20	24.5	-8.88889			25	28	-3.7037

## Sheet: Figure 5c panel 2
Survival (vaccine)
# days	1	2	3	4	5	6	7	8	9	10	11	12	13	14
NP alone	5	5	5	5	5	5	1	1	1	1	1	1	1	1
NP plus CpG	5	5	5	5	5	5	2	2	1	1	1	1	1	1
NP plus RBD(1ug)	5	5	5	5	5	5	1	0	0	0	0	0	0	0
NP plus RBD (5ug)	5	5	5	5	5	5	5	3	3	3	3	3	3	3
NP plus RBD (1ug) and CpG	5	5	5	5	5	5	5	5	5	5	5	5	5	5

## Sheet: Figure 6b
Dilutions			Placebo			1ug RBD Protein on Aduvant (CPG ODN 1018)
10	100	100	100	100	100	0	0	0	0	0
20	100	100	100	100	100	0	0	0	0	0
40	100	100	100	100	100	1	0	2	3	5
80	100	100	100	100	100	7	11	5	9	15
160	100	100	100	100	100	20	24	14	20	23
320	100	100	100	100	100	37	49	42	50	39
640	100	100	100	100	100	100	100	100	100	100
1280	100	100	100	100	100	100	100	100	100	100
2560	100	100	100	100	100	100	100	100	100	100
5120	100	100	100	100	100	100	100	100	100	100
10240	100	100	100	100	100	100	100	100	100	100
20480	100	100	100	100	100	100	100	100	100	100

[truncated: 2 more sheets: Figure 6c, Supp Figure 15 ]
